# Supplementary material for: Outer-Inner Membrane Vesicles Naturally Secreted by Gram-Negative Pathogenic Bacteria
Source: PLoS One. 2015 Jan 12;10(1):e0116896. doi: 10.1371/journal.pone.0116896 (PMC4291224; doi:10.1371/journal.pone.0116896)
Supplement: S1 Table — Molecular weight (MW); amino acid length (AA); cluster of orthologous groups (COG). (XLSX) [file pone.0116896.s001.xlsx]

## Sheet: TABLE S1
Table S1. Proteins identified from N. gonorrhoeae MVs with at least 2 high confidence peptides. Molecular weight (MW); amino acid length (AA); cluster of orthologous groups (COG).
Accession number	Protein name	Score	Coverage	# Proteins	# Unique Peptides	# Peptides	# AAs	MW [kDa]	Subcellular location	COG general cathegories	COG functional description	Gene ontology biological process	Gene ontology molecular function
D0V9T9	Porin IA protein (Fragment)	2089.11	77.06	1	18	29	327	35.6749	Outer Membrane	Metabolism	Transport	Inorganic ion transport	Porin activity
D6JJS5	Putative uncharacterized protein	1562.55	70.56	1	35	35	445	49.9217	Outer Membrane	Cellular processes and signaling	Cell wall/membrane biogenesis	Cell wall macromolecule catabolic process	Non predicted
A5HM77	Porin (Fragment)	899.108	45.49	1	2	13	266	29.2063	Outer Membrane	Metabolism	Transport metabolism	Transport	Porin activity
D1E547	Outer membrane protein assembly factor BamA	769.329	70.58	1	59	59	792	87.9867	Outer Membrane	Poorly characterized	Poorly characterized	Non predicted	Non predicted
P07050	Outer membrane protein P.III	540.095	69.92	1	18	18	236	25.5241	Outer Membrane	Poorly characterized	Poorly characterized	Non predicted	Non predicted
Q5FAD2	Type IV pilus biogenesis and competence protein PilQ	366.653	69.16	2	37	37	723	77.9032	Outer Membrane	Cellular processes and signaling	Protein secretion	Pilus assembly i protein secretion	Protein transporter activity
Q04876	Opacity protein opA53 (Fragment)	361.887	29.71	1	3	6	239	26.7175	Outer Membrane	Poorly characterized	Poorly characterized	Non predicted	Porin activity
Q01996	Transferrin-binding protein 1	350.806	49.95	1	3	44	915	102.151	Outer Membrane	Metabolism	Transport	Transport	Receptor activity/ Transporter activity
D1E4D4	Transferrin-binding protein 1	346.475	48.74	1	1	43	915	101.838	Outer Membrane	Metabolism	Transport metabolism	Transport	Receptor activity/ Transporter activity
C6ZG61	NspA (Fragment)	335.112	60.92	3	9	9	174	18.3226	Outer Membrane	Poorly characterized	Poorly characterized	Non predicted	Porin activity
Q50985	Outer membrane protein assembly factor BamD	303.44	71.91	1	21	21	267	30.8196	Outer Membrane	Information storage and processing	Poorly characterized	Non predicted	Protein binding
E8SLZ8	LPS-assembly protein LptD	257.667	42.86	5	30	30	791	86.3534	Outer Membrane	Metabolism	Cell wall/membrane biogenesis	Response to organic substance/ Lipopolysaccharide transport /cell outer membrane assembly	Non predicted
E8SMZ8	Putative uncharacterized protein	246.523	54.26	2	17	17	376	38.9147	Outer Membrane	Cellular processes and signaling	Cell wall/membrane biogenesis	Cell wall macromolecule catabolic process	Non predicted
D1D324	Putative uncharacterized protein	226.069	39.46	3	22	22	598	65.9121	Outer Membrane	Poorly characterized	Poorly characterized	Non predicted	Non predicted
D1DBA8	Lactoferrin receptor	207.765	45.39	1	40	40	943	105.605	Outer Membrane	Metabolism	Transport	Transport	Receptor activity/ Transporter activity
Q50943	Opa15063G	180.535	26.15	1	5	9	283	31.8573	Outer Membrane	Poorly characterized	Poorly characterized	Non predicted	Porin activity
D1E5T8	Opacity protein (Fragment)	167.105	45.26	1	3	5	190	21.2187	Outer Membrane	Poorly characterized	Poorly characterized	Non predicted	Porin activity
Q5FAF4	Outer membrane opacity protein B	164.072	27.17	3	3	9	265	29.6259	Outer Membrane	Poorly characterized	Poorly characterized	Non predicted	Porin activity
D1D8R3	Peptidyl-prolyl cis-trans isomerase	99.881	47.06	5	12	12	272	28.9438	Outer Membrane	Cellular processes and signaling	Protein turnover/ Chaperones	Protein folding	Non predicted
D1DZ06	Putative uncharacterized protein	99.5136	44.88	4	17	17	615	67.7134	Outer Membrane	Poorly characterized	Poorly characterized	Non predicted	Non predicted
D1DKF2	Outer membrane protein assembly factor BamE	92.9197	64	1	8	8	125	13.9444	Outer Membrane	Poorly characterized	Poorly characterized	Non predicted	Non predicted
D1E4R8	Opa protein (Fragment)	88.5262	31.35	1	3	6	185	20.5594	Outer Membrane	Poorly characterized	Poorly characterized	Non predicted	Porin activity
D1DA25	Multidrug efflux pump channel protein	54.2562	32.33	1	13	13	467	50.3833	Outer Membrane	Metabolism	Transport metabolism	Transport	Transporter activity/ Lipid binding
D1DIL2	H.8 outer membrane protein	48.6393	32.24	1	6	6	183	18.462	Outer Membrane	Poorly characterized	Poorly characterized	Non predicted	Copper ion binding / Electron carrier activity
D1D9Q2	Putative uncharacterized protein	45.174	32.19	4	8	8	379	42.4643	Outer Membrane	Metabolism	Lipid transport and metabolism	Lipid metabolic process	Phospholipase activity
D1DEF0	Putative uncharacterized protein	28.0298	22.68	7	6	6	441	47.9296	Outer Membrane	Cellular processes and signaling	Cell wall/membrane biogenesis	Peptidoglycan turnover	Hydrolase activity/ Hydrolyzing o-glycosyl compounds
D1DDI4	Opacity protein (Fragment)	26.1458	30.36	1	4	6	168	18.9066	Outer Membrane	Poorly characterized	Poorly characterized	Non predicted	Porin activity
D1DGN5	Hemoglobin-haptoglobin utilization protein B O	24.2562	8.53	7	5	5	809	90.4695	Outer Membrane	Metabolism	Transport	Transport	Receptor activity/ Transporter activity
D1DPV6	Putative uncharacterized protein	15.1502	4.89	4	5	5	1206	136.445	Outer Membrane	Metabolism	Transport	Transport	Receptor activity/ Transporter activity
D1DGP8	Putative uncharacterized protein	5.84575	9.82	5	2	2	275	29.3939	Outer Membrane	Poorly characterized	Poorly characterized	Non predicted	Non predicted
Q50988	Periplasmic iron-binding protein	241.073	60.25	3	19	19	317	34.2234	Periplasm	Metabolism	Transport	Transport	Transporter activity
D1DEL4	Putative uncharacterized protein	135.504	74.75	2	15	15	202	21.7426	Periplasm	Poorly characterized	Poorly characterized	Non predicted	Non predicted
D1D9Q0	Spermidine/putrescine ABC transporter	126.101	71.74	1	22	22	407	44.3027	Periplasm	Metabolism	Transport	Polyamine transport	Polyamine binding
Q5FA28	Putative ABC transporter, periplasmic binding protein, polyamine	85.2309	56.35	5	18	18	378	41.1558	Periplasm	Metabolism	Transport	Polyamine transport	Polyamine binding
D1DLL3	Thiamin-binding periplasmic protein	78.2967	51.05	1	9	9	333	36.3012	Periplasm	Metabolism	Transport	Transport / Thiamine transport	Transporter activity / Thiamine binding
D1DN39	Amino acid permease substrate-binding protein	76.7705	70.55	1	19	19	275	28.8269	Periplasm	Metabolism	Transport	Transport	Transporter activity
D1DLG4	Antigenic protein	65.1372	54.74	5	13	13	274	29.0891	Periplasm	Metabolism	Transport	Transport	Transporter activity
D1DH98	Periplasmic serine protease	55.4257	15.23	1	5	5	499	52.5351	Periplasm	Cellular processes and signaling	Proteolysis	Proteolysis	Catalytic activity / Serine-type endopeptidase activity / Protein binding
E8SRE0	Putative cytochrome	42.8638	29.35	2	5	5	201	21.2506	Periplasm	Poorly characterized	Poorly characterized	Non predicted	Iron ion binding / Electron carrier activity / Heme binding
D1DK08	Amino acid ABC transporter	41.9898	42.91	4	7	7	268	28.8405	Periplasm	Metabolism	Transport	Transport	Transporter activity
D1DDS3	Putative uncharacterized protein	40.0041	35.76	2	5	5	151	15.9535	Periplasm	Poorly characterized	Poorly characterized	Non predicted	Non predicted
D1DHC8	Putative uncharacterized protein O	38.0034	31.91	3	6	6	304	33.1501	Periplasm	Metabolism	Cell adhesion; transport	Cell adhesion / Metal ion transport	Metal ion binding
D1DK89	Thiol:disulfide interchange protein DsbA	35.4592	43.53	2	8	8	232	25.2198	Periplasm	Metabolism	Energy production and conversion	Cell redox homeostasis	Non predicted
D6JMM1	Putative uncharacterized protein	27.6638	27.93	2	4	4	111	11.1475	Periplasm	Poorly characterized	Poorly characterized	Non predicted	Non predicted
D1DID0	C-type cytochrome	20.8373	35.53	2	7	7	152	16.0819	Periplasm	Metabolism	Energy production and conversion	Electron transport chain	Iron ion binding / Electron carrier activity / Heme binding
D1D856	Cytochrome b6-f complex iron-sulfur subunit	18.7841	28.63	2	5	5	262	29.8891	Periplasm	Poorly characterized	Poorly characterized	Non predicted	Iron ion binding / Electron carrier activity / Heme binding
D1DFU3	Thiol:disulfide interchange protein	10.3888	18.69	1	3	3	214	23.9878	Periplasm	Metabolism	Energy production and conversion	Cell redox homeostasis	Non predicted
D1DGL4	Iron(III) ABC transporter	9.10124	15.89	8	3	3	321	34.1868	Periplasm	Poorly characterized	Poorly characterized	Non predicted	Binding
Q9K360	Lipoprotein	252.012	79.86	1	23	23	288	31.318	Plasma Membrane	Poorly characterized	Poorly characterized	Non predicted	Non predicted
D1DC54	Carboxy-terminal processing protease	217.713	52.55	2	22	22	491	52.7028	Plasma Membrane	Cellular processes and signaling	Proteolysis	Proteolysis	Protein binding / serine-type peptidase activity
D1DDT5	Peptidyl-prolyl cis-trans isomerase	210.563	48.95	4	14	14	333	35.9168	Plasma Membrane	Poorly characterized	Poorly characterized	Non predicted	Isomerase activity
D1DJK9	YhbX/YhjW/YijP/YjdB family protein	70.8085	24.63	3	10	10	544	61.3413	Plasma Membrane	Metabolism	Metabolism	Metabolic process	Catalytic activity / sulfuric ester hydrolase activity
D1DGP6	Toluene tolerance protein r	61.42	50.51	1	9	9	196	21.0402	Plasma Membrane	Poorly characterized	Poorly characterized	Non predicted	Non predicted
D1DQB1	Thiol:disulfide interchange protein DsbD	60.4695	13.7	2	6	6	613	66.3103	Plasma Membrane	Metabolism	Energy production and conversion	Cytochrome complex assembly/ oxidation-reduction process	Protein-disulfide reductase activity
E8SQ35	Putative murein hydrolase	52.9273	30.56	5	6	6	324	35.6049	Plasma Membrane	Poorly characterized	Poorly characterized	Non predicted	Non predicted
C1HYV3	Membrane fusion protein mtrC	40.8075	36.43	5	9	9	409	43.422	Plasma Membrane	Metabolism	Transport	Transmembrane transport	Non predicted
D1DL38	Protease OS=Neisseria gonorrhoeae	38.2505	20.73	1	7	7	328	35.9408	Plasma Membrane	Cellular processes and signaling	Proteolysis	Proteolysis	Peptidase activity
D1DL79	Periplasmic thioredoxin OS=Neisseria gonorrhoeae	32.4051	53.13	1	8	8	160	17.599	Plasma Membrane	Metabolism	Energy production and conversion	Cell redox homeostasis	Oxidoreductase activity
D1DA24	Antibiotic resistance efflux pump component	28.0859	8.53	6	7	7	1067	113.908	Plasma Membrane	Metabolism	Transport	Transport	Transporter activity
B4RJL2	Spermidine/putrescine ABC transporter, ATP-binding protein	27.1076	33.04	5	7	7	342	38.7097	Plasma Membrane	Metabolism	Transport	Transport/ Polyamine transport	Nucleotide binding / Transporter activity /ATP binding / Polyamine-transporting ATPase activity / Hydrolase activity, acting on acid anhydrides, catalyzing transmembrane movement of substances/ Nucleoside-triphosphatase activity
D1DJW6	Lipoprotein OS=Neisseria gonorrhoeae	19.1638	39.63	2	5	5	217	23.1647	Plasma Membrane	Poorly characterized	Poorly characterized	Non predicted	Non predicted
D1DGB1	Integral membrane protein	14.4502	8.32	5	3	3	469	52.1132	Plasma Membrane	Poorly characterized	Poorly characterized	Non predicted	Non predicted
Q5F9N3	Putative uncharacterized protein	13.4844	10.38	3	3	3	424	46.0999	Plasma Membrane	Poorly characterized	Poorly characterized	Non predicted	Non predicted
D1DL01	Integral membrane protein	13.4044	20.21	1	4	4	193	21.1185	Plasma Membrane	Poorly characterized	Poorly characterized	Non predicted	Non predicted
D1DK42	Type IV pilus assembly protein	10.019	8.54	1	3	3	410	45.3029	Plasma Membrane	Metabolism	Protein secreteion	Protein secretion	Non predicted
B4RLA5	Putative D-lactate dehydrogenase	8.26975	7.28	7	3	3	563	63.334	Plasma Membrane	Metabolism	Energy production and conversion	Lactate metabolic process / Transmembrane transport /Oxidation-reduction process	Catalytic activity/ Lactate dehydrogenase activity / UDP-n-acetylmuramate dehydrogenase activity / Oxidoreductase activity / Oxidoreductase activity, acting on ch-oh group of donors / Flavin adenine dinucleotide binding / NAD binding
Q5F4Z4	ATP synthase subunit b	8.12919	12.18	1	2	2	156	17.1281	Plasma Membrane	Metabolism	Energy production and conversion	ATP synthesis coupled proton transport	Hydrogen ion transmembrane transporter activity
E8SPK8	Putative uncharacterized protein	7.13855	9.32	6	3	3	558	62.0118	Plasma Membrane	Poorly characterized	Poorly characterized	Non predicted	Non predicted
D1DIT4	Succinate dehydrogenase flavoprotein subunit	6.88084	4.26	1	2	2	587	64.4083	Plasma Membrane	Metabolism	Energy production and conversion	Tricarboxylic acid cycle / Electron Transport chain /Oxidation-reduction process	Oxidoreductase activity /Oxidoreductase activity, acting on the ch-ch group of donors / Flavin adenine dinucleotide binding
D1DFT7	OmpA/MotB domain-containing protein	6.08609	11.57	3	2	2	216	22.3902	Plasma Membrane	Poorly characterized	Poorly characterized	Non predicted	Non predicted
C1HYB9	Pyruvate dehydrogenase E1 component	126.115	34.95	3	24	24	887	99.5607	Cytoplasm	Metabolism	Energy production and conversion	Metabolic process / oxidation-reduction process	Catalytic activity / Oxidoreductase activity
D1DDE9	Putative uncharacterized protein	108.788	35.62	4	11	11	393	42.2646	Cytoplasm	Poorly characterized	Poorly characterized	Non predicted	Non predicted
B4RRA1	60 kDa chaperonin	92.0029	40.44	5	14	14	544	57.3008	Cytoplasm	Cellular processes and signaling	Protein turnover/ Chaperones	Protein folding /protein refolding/cellular protein metabolic process	ATP binding
D1DK35	Putative uncharacterized protein	85.8204	38.05	3	11	11	389	44.4746	Cytoplasm	Poorly characterized	Poorly characterized	Non predicted	Protein binding
D1EIA2	Elongation factor Tu (Fragment)	79.9619	44.35	2	13	13	372	40.7146	Cytoplasm	Information storage and processing	Translation	Translational elongation	Translation elongation factor activity/ GTPase activity/ GTP binding
E8SMU8	Probable malate:quinone oxidoreductase	42.6528	24.63	3	10	10	479	53.226	Cytoplasm	Metabolism	Energy production and conversion	Tricarboxylic acid cycle /oxidation-reduction process	Malate dehydrogenase (quinone) activity
D1DFE8	Putative uncharacterized protein	39.4972	28.49	5	9	9	516	57.0555	Cytoplasm	Poorly characterized	Poorly characterized	Non predicted	Non predicted
D1DHF9	Phosphoenolpyruvate synthase	36.7961	18.26	4	11	11	794	87.228	Cytoplasm	Metabolism	Metabolism	Pyruvate metabolic process / Phosphorylation	Catalytic activity/ ATP binding/ Pyruvate, water dikinase activity/ Kinase activity/ Transferase activity, transferring phosphorus-containing groups
B4RQX1	30S ribosomal protein S7	35.2571	55.97	2	7	7	134	15.0621	Cytoplasm	Information storage and processing	Translation	Translation	Structural constituent of ribosome
D1D826	Trifunctional thioredoxin/ Methionine sulfoxide reductase A/B protein	33.1146	22.22	8	7	7	522	57.922	Cytoplasm	Metabolism	Protein turnover/ Chaperones	Response to oxidative stress/ Protein repair / Oxidation-reduction process	Peptide-methionine (s)-s-oxide reductase activity/ Oxidoreductase activity / Oxidoreductase activity, acting on a sulfur group of donors, disulfide as acceptor/ Peptide-methionine (r)-s-oxide reductase activity
Q5F4Z0	ATP synthase subunit beta	32.5765	31.4	1	9	9	465	50.3918	Cytoplasm	Cellular processes and signaling	Energy production and conversion	ATP synthesis coupled proton transport /ATP hydrolysis coupled proton transport /Proton transport/ ATP metabolic process	Nucleotide binding / ATP binding / Hydrolase activity, acting on acid anhydrides, catalyzing transmembrane movement of substances / Nucleoside-triphosphatase activity / Proton-transporting atp synthase activity, rotational mechanism
Q5F4Z2	ATP synthase subunit alpha	28.2155	17.28	1	7	7	515	55.2067	Cytoplasm	Cellular processes and signaling	Energy production and conversion	Atp synthesis coupled proton transport / ATP hydrolysis coupled proton transport / Proton transport / ATP metabolic process	Atp binding/ Hydrolase activity, acting on acid anhydrides, catalyzing transmembrane movement of substances / Proton-transporting atp synthase activity, rotational mechanism/ Proton-transporting atpase activity, rotational mechanism
B4RK29	Polyribonucleotide nucleotidyltransferase	20.553	11.76	4	6	6	706	76.2759	Cytoplasm	Information storage and processing	Transcription	RNA processing /mrna catabolic process	3'-5'-exoribonuclease activity / RNA binding/ polyribonucleotide nucleotidyltransferase activity
B4RP29	Chaperone protein DnaK	17.4354	13.08	7	4	4	627	67.3346	Cytoplasm	Cellular processes and signaling	Protein turnover/ Chaperones	Protein folding	ATP binding / Unfolded protein binding
D1DB31	Zinc-binding alcohol dehydrogenase	16.4402	19.21	3	5	5	354	37.9368	Cytoplasm	Metabolism	Energy production and conversion	Oxidation-reduction process	Zinc ion binding / Oxidoreductase activity
D1DIT7	Citrate synthase	12.505	11.71	3	3	3	427	48.0902	Cytoplasm	Metabolism	Energy production and conversion	Tricarboxylic acid cycle / Cellular carbohydrate metabolic process	Citrate (si)-synthase activity / Transferase activity
D1EF31	Alpha-ketoglutarate decarboxylase	12.1881	7.01	5	5	5	941	104.905	Cytoplasm	Metabolism	Energy production and conversion	Tricarboxylic acid cycle/ Metabolic process / Oxidation-reduction process	Oxoglutarate dehydrogenase (succinyl-transferring) activity/ Oxidoreductase activity/ Thiamine pyrophosphate binding
B4RQE9	Proline dehydrogenase	11.5752	5	12	5	5	1201	129.683	Cytoplasm	Information storage and processing	Metabolism	Regulation of transcription/ DNA-templated/ Glutamate biosynthetic process/ Proline biosynthetic process / Proline catabolic process/ metabolic process / Proline catabolic process to glutamate/ Oxidation-reduction process	Sequence-specific DNA binding transcription factor activity/ Proline dehydrogenase activity / Oxidoreductase activity, acting on the aldehyde or oxo group of donors, NAD or NADP as acceptor
D1DHK8	Acetyl-coenzyme A carboxylase carboxyl transferase subunit beta	9.66025	7.93	2	2	2	290	31.7704	Cytoplasm	Metabolism	Metabolism lipid	Fatty acid biosynthetic process	Acetyl-coa carboxylase activity / ligase activity
A9M3X0	Elongation factor G	9.52864	5.99	3	3	3	701	77.1671	Cytoplasm	Information storage and processing	Translation	Translational elongation	Translation elongation factor activity/ GTPase activity/ GTP binding
Q5F5R2	50S ribosomal protein L1	9.26778	16.88	1	3	3	231	24.107	Cytoplasm	Information storage and processing	Translation	Translation	RNA binding / structural constituent of ribosome
D1DF73	L-lactate dehydrogenase	8.12273	6.92	2	2	2	390	43.3881	Cytoplasm	Metabolism	Energy production and conversion	Oxidation-reduction process	Catalytic activity/ FMN binding/ Oxidoreductase activity
D1DFE6	Pyruvate dehydrogenase O	7.73468	3.7	3	2	2	594	61.7558	Cytoplasm	Metabolism	Energy production and conversion	Cell redox homeostasis /oxidation-reduction process	Dihydrolipoyl dehydrogenase activity / Oxidoreductase activity, acting on a sulfur group of donors, NAD(P) as acceptor / Flavin adenine dinucleotide binding
B4RLH9	Acetyl-coenzyme A	6.75407	7.89	6	2	2	317	35.1412	Cytoplasm	Metabolism	Metabolism lipid	Fatty acid biosynthetic process	Acetyl-CoA carboxylase activity / Ligase activity
A9LZL4	Enolase	6.52687	5.61	5	2	2	428	46.077	Cytoplasm	Metabolism	Energy production and conversion	Glycolysis	Magnesium ion binding / Phosphopyruvate hydratase activity
D1DFE5	Dihydrolipoamide acetyltransferase O	6.2553	5.19	11	2	2	520	53.8064	Cytoplasm	Metabolism	Metabolism carbon	Glycolysis / Metabolic process	Dihydrolipoyllysine-residue acetyltransferase activity / Transferase activity, transferring acyl groups
Q9K2T7	GNA1220	6.16631	8.25	1	2	2	315	34.4562	Cytoplasm	Poorly characterized	Poorly characterized	Non predicted	Non predicted
A9M088	30S ribosomal protein S9	6.03735	28.46	2	2	2	130	14.4168	Cytoplasm	Information storage and processing	Translation	Translation	Structural constituent of ribosome
A1KTM6	Succinyl-CoA ligase [ADP-forming] subunit beta	5.63844	5.41	9	2	2	388	41.2815	Cytoplasm	Metabolism	Metabolism	Metabolic process	Catalytic activity / ATP binding/ Metal ion binding
D6JID6	Penicillin-binding protein 1A	366.027	61.65	3	35	35	798	88.4696	Extracellular	Cellular processes and signaling	Cell wall/ Membrane biogenesis	Peptidoglycan biosynthetic process/ Response to antibiotic	Peptidase activity / Penicillin binding / Transferase activity, transferring pentosyl groups
D1DRC3	Putative uncharacterized protein	41.9279	56.82	1	7	7	176	18.3045	Extracellular	Cellular processes and signaling	Cell wall/ Membrane biogenesis	Lipopolysaccharide transport	Lipopolysaccharide binding
D1E8J6	Lipoprotein	501.199	63.52	5	28	28	381	42.0299	Unknown	Poorly characterized	Poorly characterized	Non predicted	Non predicted
D1DLR1	IgA-specific serine endopeptidase	332.826	22.28	2	31	31	1468	160.441	Unknown	Cellular processes and signaling	Proteolysis	Proteolysis	Serine-type endopeptidase activity
D1DK29	Putative uncharacterized protein	326.484	73.61	1	30	30	288	31.5087	Unknown	Poorly characterized	Poorly characterized	Non predicted	Isomerase activity
D1EAN1	Thiol:disulfide interchange protein	232.216	51.54	2	16	16	260	28.5597	Unknown	Poorly characterized	Poorly characterized	Non predicted	Non predicted
D1EHE4	Adhesin MafA2	167.937	74.76	2	18	19	313	33.8964	Unknown	Poorly characterized	Poorly characterized	Non predicted	Non predicted
D1EFI9	Putative uncharacterized protein	166.44	67.65	2	14	14	204	22.9816	Unknown	Poorly characterized	Poorly characterized	Non predicted	Non predicted
E8SQ63	Putative uncharacterized protein	142.826	64.98	2	17	17	237	26.6574	Unknown	Poorly characterized	Poorly characterized	Non predicted	Protein binding
C1I0N1	Adhesin (Fragment)	133.245	55.35	13	12	13	271	29.3989	Unknown	Poorly characterized	Poorly characterized	Non predicted	Non predicted
D1DIE8	Lipoprotein	131.471	72.22	2	9	9	126	13.4635	Unknown	Poorly characterized	Poorly characterized	Non predicted	Non predicted
D1D4E3	Protease Ig A	128.87	13.31	3	13	13	1593	175.891	Unknown	Cellular processes and signaling	Proteolysis	Proteolysis	Serine-type endopeptidase activity
Q50940	Carbonic anhydrase	117.349	62.7	1	11	11	252	28.0673	Unknown	Metabolism	Metabolism	One-carbon metabolic process	Carbonate dehydratase activity/ zinc ion binding
D1E117	Cryptic protein	116.729	64.53	2	9	9	203	22.5705	Unknown	Poorly characterized	Poorly characterized	Non predicted	Non predicted
D1DI47	Periplasmic protein	109.251	51.28	3	19	19	234	25.545	Unknown	Poorly characterized	Poorly characterized	Non predicted	Non predicted
D1DL19	Adhesin component	89.1066	35.14	3	10	10	185	20.2913	Unknown	Poorly characterized	Poorly characterized	Non predicted	Non predicted
D1DBU1	Periplasmic protein	87.3949	26.22	4	12	12	614	68.0639	Unknown	Poorly characterized	Poorly characterized	Non predicted	Protein binding
B4RKG6	Type IV pilus assembly protein PilX	77.4572	56.65	1	10	10	203	22.0082	Unknown	Poorly characterized	Poorly characterized	Non predicted	Non predicted
E8SKV4	Putative TonB-dependent receptor protein	76.2318	35.49	4	18	18	758	84.9209	Unknown	Metabolism	Transport	Transport	Receptor activity / Transporter activity
B4RIZ4	Uncharacterized protein	67.5703	55.15	2	9	9	165	18.6006	Unknown	Poorly characterized	Poorly characterized	Non predicted	Non predicted
D6H8T6	Putative uncharacterized protein	62.3843	72.39	1	15	15	268	30.0961	Unknown	Poorly characterized	Poorly characterized	Non predicted	Non predicted
D1DEF7	Large pilS cassette protein (Fragment)	46.0665	11.4	1	2	3	228	24.3043	Unknown	Metabolism	Cell adhesion	Cell adhesion	Non predicted
D6HA37	Putative uncharacterized protein	43.9337	55.36	1	5	5	112	11.518	Unknown	Poorly characterized	Poorly characterized	Non predicted	Non predicted
D1D652	Putative uncharacterized protein	42.1009	30.12	9	10	10	166	19.1249	Unknown	Poorly characterized	Poorly characterized	Non predicted	Unfolded protein binding
D1DGF3	Cytochrome c5	40.7196	26.16	1	7	7	279	28.7374	Unknown	Poorly characterized	Poorly characterized	Non predicted	Iron ion binding/ Electron carrier activity / Heme binding
D1DKZ7	Periplasmic protein	40.247	45.99	1	6	6	274	29.3613	Unknown	Poorly characterized	Poorly characterized	Non predicted	Non predicted
D1DHP6	Lipoprotein	39.0173	57.86	2	8	8	159	17.6402	Unknown	Cellular processes and signaling	Cell wall/membrane biogenesis	Gram-negative-bacterium-type cell outer membrane assembly	Non predicted
B4RNQ4	Putative outer membrane protein OmpU	38.5852	28.78	6	10	10	469	53.9445	Unknown	Poorly characterized	Poorly characterized	Non predicted	Protein binding
Q5F9F7	Putative lipoprotein carrier	35.7678	30.57	5	5	5	193	21.1747	Unknown	Metabolism	Protein transport	Protein transport	Non predicted
B4RPX8	Uncharacterized protein	29.9897	32.07	3	6	6	184	20.0856	Unknown	Cellular processes and signaling	Poorly characterized	Non predicted	Non predicted
E8SQT6	Glutamate dehydrogenase	27.6773	19.14	1	6	6	444	48.3634	Unknown	Metabolism	Metabolism amino acids	Cellular amino acid metabolic process/ Oxidation-reduction process	Oxidoreductase activity / Oxidoreductase activity, acting on the ch-nh2 group of donors, NAD or NADP as acceptor
D1DIZ2	Predicted protein	26.8938	31.71	1	3	3	82	9.50597	Unknown	Poorly characterized	Poorly characterized	Non predicted	Non predicted
C1HXS4	Peptidyl-prolyl cis-trans isomerase	23.255	17.97	6	7	7	512	56.7783	Unknown	Poorly characterized	Poorly characterized	Non predicted	Isomerase activity
D1DL16	Periplasmic protein	22.7028	14.81	4	2	2	216	23.26	Unknown	Poorly characterized	Poorly characterized	Non predicted	Non predicted
E8SM17	Putative uncharacterized protein	22.63	48.41	3	5	5	126	13.7583	Unknown	Poorly characterized	Poorly characterized	Non predicted	Non predicted
C1HVD6	Putative uncharacterized protein	22.225	27.46	2	4	4	142	15.4001	Unknown	Poorly characterized	Poorly characterized	Non predicted	Non predicted
E8SNL7	Putative phospholipase D-family protein	19.4245	11.68	5	5	5	488	55.151	Unknown	Metabolism	Metabolism	Metabolic process	Catalytic activity
D1DIS9	Peroxiredoxin 2 family protein	19.221	31.43	2	6	6	245	26.8622	Unknown	Metabolism	Energy production and conversion	Cell redox homeostasis	Electron carrier activity / Protein disulfide oxidoreductase activity / Oxidoreductase activity
D1DL54	Lipoprotein	18.1312	26.67	1	5	5	300	31.3349	Unknown	Cellular processes and signaling	Metabolism	Lipid metabolic process/ metabolic process	Non predicted
D1D996	Putative uncharacterized protein	17.4826	50	5	4	4	100	11.1126	Unknown	Poorly characterized	Poorly characterized	Non predicted	Non predicted
B4RPN6	Lipoprotein	17.3217	59.84	3	5	5	127	14.4043	Unknown	Poorly characterized	Poorly characterized	Non predicted	Non predicted
D1DHM9	Cell division protein FtsN	16.3916	11.85	2	4	4	346	36.9701	Unknown	Poorly characterized	Poorly characterized	Non predicted	Protein binding
D1DKR3	Lipoprotein	14.9091	13.31	2	4	4	338	36.7836	Unknown	Poorly characterized	Poorly characterized	Non predicted	Non predicted
D1DFA2	Membrane bound Murein transglycosylase	12.1705	3.95	4	2	2	658	72.0003	Unknown	Cellular processes and signaling	Cell wall/ Membrane biogenesis	Cell wall macromolecule catabolic process	Non predicted
D1DJC9	Periplasmic protein	11.9509	19.41	2	3	3	170	18.4598	Unknown	Poorly characterized	Poorly characterized	Non predicted	Non predicted
B4RJ54	Uncharacterized protein	11.7791	11.67	9	3	3	377	43.0544	Unknown	Poorly characterized	Poorly characterized	Non predicted	Non predicted
D1DI43	Periplasmic protein	11.2523	54.21	1	4	4	107	11.8038	Unknown	Poorly characterized	Poorly characterized	Non predicted	Non predicted
D1DCY3	Inosine-5'-monophosphate dehydrogenase	10.5565	12.32	2	4	4	487	52.3484	Unknown	Metabolism	Metabolism purines	Purine nucleotide biosynthetic process/ Oxidation-reduction process	Catalytic activity / IMP dehydrogenase activity oxidoreductase activity / Adenyl nucleotide binding
B4RN35	Lipoprotein	9.8266	27.91	2	3	3	172	18.8154	Unknown	Poorly characterized	Poorly characterized	Non predicted	Non predicted
D1DZV3	Large pilS cassette protein	9.81437	14.1	1	2	3	234	24.8635	Unknown	Cellular processes and signaling	Cell adhesion	Cell adhesion	Non predicted
B4RJK0	Phosphatidylserine decarboxylase proenzyme	9.64608	15.44	5	3	3	259	28.2447	Unknown	Metabolism	Cell wall/membrane biogenesis	Phosphatidylethanolamine biosynthetic process /Phospholipid biosynthetic process	Phosphatidylserine decarboxylase activity / Cofactor binding
D1DIZ3	Predicted protein	9.29531	10	1	2	2	110	11.7102	Unknown	Poorly characterized	Poorly characterized	Non predicted	Non predicted
D1DBK9	Secreted protein	9.1762	25.71	5	3	3	140	15.7248	Unknown	Poorly characterized	Poorly characterized	Non predicted	Non predicted
D1DB83	Cell division protein ZipA	7.74569	5.84	5	2	2	428	46.947	Unknown	Cellular processes and signaling	Cell division	Barrier septum assembly	Non predicted
B4RQE2	Uncharacterized protein	7.69511	17.3	3	3	3	289	31.5516	Unknown	Poorly characterized	Poorly characterized	Non predicted	Protein binding
D1DK28	Putative uncharacterized protein	7.62003	9.52	2	2	2	252	28.5379	Unknown	Poorly characterized	Poorly characterized	Non predicted	Isomerase activity
D1DC69	Putative uncharacterized protein	7.45232	18.13	4	2	2	160	17.1215	Unknown	Poorly characterized	Poorly characterized	Non predicted	Non predicted
D1DJU2	Putative uncharacterized protein	7.13127	14.65	3	2	2	157	16.9707	Unknown	Poorly characterized	Poorly characterized	Non predicted	Non predicted
D1DB90	Putative uncharacterized protein (Fragment)	7.06016	17.05	3	2	2	176	19.6162	Unknown	Poorly characterized	Poorly characterized	Non predicted	Non predicted
D1DD12	Periplasmic protein	6.34052	11.66	3	2	2	223	23.6971	Unknown	Metabolism	Protein transport	Protein transport	Non predicted
C1HUY1	Lipoprotein	6.29849	32.22	5	2	2	90	10.4791	Unknown	Poorly characterized	Poorly characterized	Non predicted	Non predicted
C1HXZ8	Lipoprotein	5.29607	16.39	2	2	2	122	13.0915	Unknown	Poorly characterized	Poorly characterized	Non predicted	Non predicted
